# Supplementary material for: Robotic ureteral reconstruction for benign ureteral strictures: a systematic review of surgical techniques, complications and outcomes: Robotic Ureteral Reconstruction for Ureteral Strictures
Source: BMC Urol. 2023 Oct 12;23:160. doi: 10.1186/s12894-023-01313-7 (PMC10571348; doi:10.1186/s12894-023-01313-7)
Supplement: Supplementary file 2 — Supplementary Material 2 [file 12894_2023_1313_MOESM2_ESM.xlsx]

## Sheet: Table S1 
Table S1. Baseline characteristics of the included studies
							Location of the diseased ureter, n
Study ID	Comparative	Arms	No. patients	Age, year	Unilateral, n	Bilateral, n	Proximal or ureteropelvic junction	Middle	Proximal and middle	Distal	Ureteral stricture length, cm	Type of surgery, n
Yang 2022 China, prospective [10]	No	n/a	12	Median (range), 31 (24–66)	12	0	12	n/a	n/a	n/a	Mean (range), 4.7 (3-6.5)	Lingual mucosa graft ureteroplasty, n=12
Yang 2022 USA, retrospective [29]	No	n/a	22	Median (IQR), 42 (39-57)	22	0	n/a	n/a	n/a	22	Median (IQR), 1.5 (1-2)	Ureteroureterotomy, n=22
Asghar 2021 USA, retrospective [14]	No	n/a	33 Ps/35 Us	Median (IQR), 65 (55–70)	31	2	n/a	9	n/a	26	NR	Buccal mucosa graft ureteroplasty, n=1; appendix substitute, n=4; ureteral reimplantation, n=29; ileal ureter, n=1
Yang 2021 Taiwan/China, prospective [28]	No	n/a	29	Mean (SD), 50.6 (9.6)	29	0	17	12	n/a	n/a	Mean (range), 3.7 (2.0-7.0)	Buccal mucosa graft ureteroplasty, n=29
Slawin 2020 USA, retrospective [20]	No	n/a	16	Median (IQR), 64 (51-68)	NR	NR	NR	NR	NR	NR	Median (IQR), 3 (2.5-3.3)	Ureteral reimplantation, n=16
Dirie 2019 China, retrospective [21]	No	n/a	30 Ps/34 Us	Mean, 45.4	26	4	n/a	n/a	n/a	34	NR	Ureteral reimplantation, n=34
Masieri 2019 Italy, retrospective [23]	No	n/a	36	Median (IQR), 47.5 (39-57.75)	36	0	NR	NR	NR	NR	NR	Ureteroureterostomy, n=6; redo-pyeloplasty, n=24; ureteral reimplantation, n=6
Stolzenburg 2016 Germany/Greece/UK/Brazil, retrospective [30]	No	n/a	11	Mean (range), 49.9 (35-62)	11	0	n/a	n/a	n/a	11	NR	Ureteral reimplantation, n=11
Buffi 2016 Italy/Belgium, retrospective [37]	No	RA-UU	17	NR	NR	NR	NR	NR	NR	NR	NR	Ureteroureterostomy, n=17
		RA-UR	21	NR	NR	NR	NR	NR	NR	NR	NR	Ureteral reimplantation, n=21
Wason 2015 USA, retrospective [32]	No	n/a	13 Ps/14 Us	Mean (range), 46 (35-70)	12	1	n/a	n/a	n/a	13	NR	Ureteral reimplantation, n=14
Lee 2015 USA, retrospective [33]	No	n/a	25	Mean (range), 52.1 (20-92)	NR	NR	12	3	n/a	10	NR	Ureteroureterostomy, n=9; redo-pyeloplasty, n=1; ureteral reimplantation, n=4
Hemal 2010 India, retrospective [35]	No	n/a	11	NR	NR	NR	7	n/a	n/a	n/a	NR	Ureteroureterostomy, n=11
Patil 2007 USA, retrospective [36]	No	n/a	12	Mean (range), 41.3 (19-67)	12	0	n/a	n/a	n/a	12	NR	Ureteral reimplantation, n=12
Lee 2021 USA, retrospective [17]	Yes	Ureteral rest	188	Median (IQR), 46 (33-62)	NR	NR	166	13	9	n/a	Median (IQR), 1.5 (1.0-2.0)	Ureteroureterotomy, n=36; redo-pyeloplasty, n=113; buccal mucosa graft ureteroplasty, n=39
		No ureteral rest	40	Median (IQR), 51 (26-60)	NR	NR	33	5	2	n/a	Median (IQR), 1.5 (1.0-3.0)	Ureteroureterotomy, n=6; redo-pyeloplasty, n=19; buccal mucosa graft ureteroplasty, n=15
Cheng 2021 China, retrospective [12]	Yes	Lap-renal pelvic flap	17	NR	NR	NR	17	n/a	n/a	n/a	NR	Renal pelvic flap ureteroplasty, n=17
		RA-renal pelvic flap	11	NR	NR	NR	11	n/a	n/a	n/a	NR	Renal pelvic flap ureteroplasty, n=11
		Lap-appendiceal flap	5	NR	NR	NR	4	1	n/a	n/a	NR	Appendiceal flap ureteroplasty, n=5
		RA-appendiceal flap	4	NR	NR	NR	3	1	n/a	n/a	NR	Appendiceal flap ureteroplasty, n=4
Zhang 2020 China, retrospective [15]	Yes	Lap-UR	34	Mean (SD), 47.5 (12.1)	34	0	NR	NR	NR	NR	NR	Ureteral reimplantation, n=34
		RA-UR	28	Mean (SD), 47.3 (12.1)	28	0	NR	NR	NR	NR	NR	Ureteral reimplantation, n=28
Skupin 2019 USA, retrospective [4]	Yes	Open-UR	27	Mean (SD), 48.3 (14.5)	27	0	n/a	6	n/a	21	NR	Ureteral reimplantation, n=27
		RA-UR	18	Mean (SD), 53.1 (15.2)	18	0	n/a	1	n/a	17	NR	Ureteral reimplantation, n=18
Wang 2019 China, retrospective [22]	Yes	Open	19	Mean (SD), 36.2 (15.5)	19	0	19	n/a	n/a	n/a	NR	Ureteroureterostomy, n=7; redo-pyeloplasty, n=12
		RA	22	Mean (SD), 37.8 (18.6)	22	0	22	n/a	n/a	n/a	NR	Ureteroureterostomy, n=3; redo-pyeloplasty, n=19
Sun 2019 China, retrospective [24]	Yes	Lap-UU	61	Median (range), 46 (19–69)	61	0	31	14	n/a	16	NR	Ureteroureterostomy, n=61
		RA-UU	65	Median (range), 44 (22–72)	65	0	34	17	n/a	14	NR	Ureteroureterostomy, n=65
Schiavina 2016 Italy, retrospective [31]	Yes	Lap	36	Mean (SD), 48.4 (14)	36	0	NR	NR	NR	NR	NR	Ureteroureterostomy, n=20; ureteral reimplantation, n=16
		RA	26	Mean (SD), 39.4 (12)	26	0	NR	NR	NR	NR	NR	Ureteroureterostomy, n=5; ureteral reimplantation, n=12
Isac 2013 USA, retrospective [6]	Yes	Open-UR	41	Mean (range), 40 (40–59.5)	41	0	NR	NR	NR	NR	NR	Ureteral reimplantation, n=41
		RA-UR	25	Mean (range), 49 (40.5-64)	25	0	NR	NR	NR	NR	NR	Ureteral reimplantation, n=25
Kozinn 2012 USA, retrospective [5]	Yes	Open-UR	10 Ps	n/a	10	0	NR	NR	NR	NR	Mean, 2.7	Ureteral reimplantation, n=10
		RA-UR	9 Ps/10 Us	Mean (range), 49.3 (27-63)	8	1	NR	NR	NR	NR	Mean, 2.6	Ureteral reimplantation, n=10
Baldie 2012 USA, retrospective [34]	Yes	Lap	6	Mean (range), 56 (35-79)	NR	NR	n/a	n/a	n/a	6	NR	Ureteral reimplantation, n=6
		RA	16	Mean (range), 44 (23-77）	16	0	n/a	4	n/a	12	NR	Ureteroureterostomy, n=3; ureteral reimplantation, n=13
RA = robotic assisted; Lap = laparoscopic; UU = ureteroureterotomy; UR = ureteral reimplantation;Ps = patients; Us = ureters; NR = not report; UPJO = ureteropelvic junction obstruction; n/a = not applicable.
