# Supplementary material for: Robotic ureteral reconstruction for benign ureteral strictures: a systematic review of surgical techniques, complications and outcomes: Robotic Ureteral Reconstruction for Ureteral Strictures
Source: BMC Urol. 2023 Oct 12;23:160. doi: 10.1186/s12894-023-01313-7 (PMC10571348; doi:10.1186/s12894-023-01313-7)
Supplement: Supplementary file 3 — Supplementary Material 3 [file 12894_2023_1313_MOESM3_ESM.xlsx]

## Sheet: Table S2 
Table S2. Peri- and post-operative parameters of the included studies
		Peri-operative		Post-operative		Complications, n (%)
Study ID	Arms	Estimated blood loss, mL	Operative time, min	LOS, days	FU, months	Clavien-dindo I-II	Clavien-dindo IIIa/b	Clavien-dindo IV-V	Type of complication	Success rate, % (n/total)	Recurrence rate, % (n/total)	Reintervention rate, % (n/total)
Yang 2022 China, prospective [10]	n/a	Mean (range), 49.2 (10-200)	Mean (range), 197.1 (130-346)	Mean (range), 6 (4-14)	Median (range), 15 (13–27)	1 (8.3%)	0	0	Urinary tract infection	92 (11/12)	NR	NR
Yang 2022 USA, retrospective [29]	n/a	Median (IQR), 100 (50-100)	Median (IQR), 137 (113-176)	Median (IQR), 1 (1-2)	Median, 54.6	NR	NR	NR	n/a	90.1 (20/22)	NR	9.9 (2/22)
Asghar 2021 USA, retrospective [14]	n/a	Median (IQR), 100 (50-150)	Median (IQR), 215 (177-281)	Median (IQR), 2 (1-3)	Median (IQR), 13 (9-22)	0	0	2 (6.1%)	Anastomotic bowel leak; myocardial infarction and death within 24 hours of surgery.	88.2 (30/34)	NR	NR
Yang 2021 Taiwan/China, prospective [28]	n/a	Mean (SD), 23.6 (20.2)	Console time, Mean (SD), 162.3 (53.8)	NR	NR	NR	NR	NR	n/a	97 (28/29)	NR	NR
Slawin 2020 USA, retrospective [20]	n/a	Median (IQR), 50 (38-100)	Median (IQR), 178 (150-204)	Median (IQR), 1 (1-2)	Median (IQR), 12.5 (4-23)	NR	NR	NR	n/a	93.8 (15/16)	NR	NR
Dirie 2019 China, retrospective [21]	n/a	Mean, 65.6	Mean, 182.9	Mean, 7.9	Mean, 21.3	NR	NR	NR	n/a	NR	6.2 (2/32)	6.2 (2/32)
Masieri 2019 Italy, retrospective [23]	n/a	NR	Median (IQR), 160 (120-180)	Median (IQR), 6 (5-7)	Median (IQR), 17 (7-60)	NR	NR	NR	n/a	86.1 (31/36)	NR	13.9% (5/36); endoscopic treatment, 8.3% (3/36); redo-robotic treatment, 5.6% (2/36)
Stolzenburg 2016 Germany/Greece/UK/Brazil, retrospective [30]	n/a	Mean (range), 155.5 (50-250)	Mean (range), 166.8 (115-240)	NR	Median (range), 15.2 (6-24)	NR	NR	NR	n/a	100 (11/11)	NR	NR
Buffi 2016 Italy/Belgium, retrospective [37]	RA-UU	NR	Mean (range), 178 (100-420)	Mean (range), 5 (4-9)	NR	3 (17.6%)	0	0	fever	94 (16/17)	6 (1/17)	NR
	RA-UR	NR	Mean (range), 166 (90-255)	Mean (range), 8 (4-30)	NR	3 (14.3%)	2 (9.5%)	0	fever, urinary fistula, haematoma	95 (20/21)	5 (1/21)	NR
Wason 2015 USA, retrospective [32]	n/a	Mean (range), 123 (20–-600)	Mean (range), 282 (174-418)	Mean (range), 2.5 (1-8)	Mean (range), 9.8 (2.3-20)	4 (30.8%)	2 (15.4%)	0	Ileus; pyelonephritis; blood transfusion; diagnostic laparoscopy; DeFlux injection	100 (14/14)	NR	NR
Lee 2015 USA, retrospective [33]	n/a	Mean (range), 101.8 (20-400)	Mean (range), 166.9 (64-402)	Mean (range), 1.5 (1-5)	Median (range), 12 (6-19)	0	1 (4.0%)	0	Organ laceration during trocar placement	100 (14/14)	NR	NR
Hemal 2010 India, retrospective [35]	n/a	Mean (range), 68.2 (<50-100)	Mean (range) 99.1 (75-140)	Mean (range), 3 (1-3)	Median, 22.5	NR	NR	NR	n/a	100 (11/11)	NR	NR
Patil 2007 USA, retrospective [36]	n/a	Mean, 48	Mean, 208	Mean, 4.3	Mean, 15.5	0	0	0	n/a	100 (12/12)	NR	NR
Lee 2021 USA, retrospective [17]	Ureteral rest	Median (IQR), 50 (25-67)	Median (IQR), 167 (119.8-206.5)	Median (IQR), 1 (1-2)	Median (IQR), 23 (15-35)	NR	NR	NR	n/a	90.4 (170/188)	NR	NR
	No ureteral rest	Median (IQR), 75 (50-100)	Median (IQR), 169 (124.5-217)	Median (IQR), 1 (1-2)	Median (IQR), 22 (15-43)	NR	NR	NR	n/a	77.5 (31/40)	NR	NR
Cheng 2021 China, retrospective [12]	Lap-renal pelvic flap	Median (range), 30 (30-200)	Mean (SD), 191.6 (70.8)	Mean (SD), 8.6 (3.3)	Mean (SD), 17.0 (6.1)	NR	NR	NR	n/a	88.2 (15/17)	NR	NR
	RA-renal pelvic flap	Median (range), 50 (20-150)	Mean (SD), 157.5 (35.4)	Mean (SD), 5.5 (1.9)	Mean (SD), 9.4 (3.3)	NR	NR	NR	n/a	100 (11/11)	NR	NR
	Lap-appendiceal flap	Median (range), 50 (20-100)	Mean (SD) 193.2 (31.0)	Mean (SD), 9.4 (1.9)	Mean (SD), 8.4 (1.9)	NR	NR	NR	n/a	100 (5/5)	NR	NR
	RA-appendiceal flap	Median (range), 75 (50-200)	Mean (SD), 168.3 (34.9)	Mean (SD), 8.8 (2.5)	Mean (SD), 9.5 (1.7)	NR	NR	NR	n/a	100 (4/4)	NR	NR
Zhang 2020 China, retrospective [15]	Lap-UR	NR	Mean (SD), 185.4 (44.4)	Mean (SD), 5.7 (1.8)	Mean (SD), 28.1 (16.3)	4 (11.8%)	0	0	NR	82.4 (28/34)	NR	NR
	RA-UR	NR	Mean (SD) 146.4 (27)	Mean (SD), 5.5 (1.04)	Mean (SD), 27.5 (15.4)	2 (7.1%)	0	0	NR	89.3 (25/28)	NR	NR
Skupin 2019 USA, retrospective [4]	Open-UR	Median (range), 100 (25-1300)	Mean (SD), 209.6 (128.6)	Median (range), 3 (1-11)	Mean (SD), 19.9 (17.8)	4 (14.8%)	0	0	NR	96.3 (26/27)	3.7 (1/27)	NR
	RA-UR	Median (range), 50 (10-150)	Mean (SD), 195.0 (49.5)	Median (range), 1.5 (1-4)	Mean (SD), 14.1 (14.9)	1 (5.6%)	0	0	NR	100 (18/18)	NR	NR
Wang 2019 China, retrospective [22]	Open	Mean (SD), 182.6 (23.9)	Mean (SD), 185.1 (49.7)	n/a	Median (range), 48 (20-63)	7 (36.8%)	2 (10.5%)	0	Fever; leakage of urine; incision hematoma	82.4 (14/17)	NR	NR
	RA	Mean (SD), 100 (18.4)	Mean (SD), 124.6 (48.5)	n/a	Median (range), 30 (19-48)	2 (9.1%)	0	0	Fever	85.7 (18/21)	NR	NR
Sun 2019 China, retrospective [24]	Lap-UU	NR	Mean (SD), 176.6 (47.4)	Mean (SD), 5.0 (1.5)	Median (range), 28 (22–56)	4 (6.6%)	0	0	Fever; wound infection	NR	NR	NR
	RA-UU	NR	Mean (SD), 126.3 (32.2)	Mean (SD), 4.0 (1.1)	Median (range), 23 (16–46)	3 (4.6%)	0	0	Fever; wound infection	NR	NR	NR
Schiavina 2016 Italy, retrospective [31]	Lap	Mean (SD), 91.2 (71.9)	Mean (SD), 163.0 (102.5)	Mean (SD), 5.9 (2.4)	Median (IQR), 25 (18–37)	2 (5.6%)	0	0	Anaemia; ileus	NR	2.7 (1/36)	NR
	RA	Mean (SD), 47.2 (32.3)	Mean (SD), 185 (112)	Mean (SD), 7.6 (3.4)	Median (IQR), 23.0 (13.5–28.5)	2 (7.7%)	1 (3.8%)	0	Prolonged fever; ureteral fistula	NR	7.7 (2/26)	NR
Isac 2013 USA, retrospective [6]	Open-UR	Median (IQR), 150 (100-200)	Median (IQR), 200 (129-240)	Median (IQR), 5 (4-6)	Median (IQR), 44.5 (35.6)	2 (4.9%)	1 (2.4%)	1 (2.4%)	Colocutaneous wound infection; blood transfusion; colocutaneous fistula; requiring nephrectomy	NR	NR	NR
	RA-UR	Median (IQR), 100 (75-200)	Median (IQR), 279 (210-300)	Median (IQR), 3 (3-4)	Median (IQR), 11.6 (8.4)	0	2 (8.0%)	0	Requiring open renal autotransplantation or open ileal interposition repair	NR	NR	NR
Kozinn 2012 USA, retrospective [5]	Open-UR	Mean (SD), 327.5 (695.7)	Mean (SD), 270 (182.8)	Mean (SD), 5.1 (2.6)	Median, 30	NR	NR	NR	n/a	100 (10/10)	NR	NR
	RA-UR	Mean (SD), 30.6 (11.0)	Mean (SD), 306.6 (48.4)	Mean (SD), 2.4 (1.2)	Median, 24	NR	NR	NR	n/a	100 (10/10)	NR	NR
Baldie 2012 USA, retrospective [34]	Lap	Mean (range), 150 (50-250)	Mean (range), 276.5 (180-360)	Mean (range), 2.7 (2-5)	NR	1 (16.7%)	0	0	Postoperative fevers and open conversion	100 (5/5)	NR	NR
	RA	Mean (range), 171 (30-500)	Mean (range), 258.6 (146-450)	Mean (range), 2.5 (1-8)	NR	1 (6.3%)	1 (6.3%)	0	Unrecognized enterotomy; fever	100 (14/14)	NR	NR
RA = robotic assisted; Lap = laparoscopic; UU = ureteroureterotomy; UR = ureteral reimplantation; NR = not report; UPJO = ureteropelvic junction obstruction; n/a = not applicable; IQR = interquartile range; SD = standard deviation; LOS = length of stay; FU = follow-up.
