# Supplementary material for: Robotic ureteral reconstruction for benign ureteral strictures: a systematic review of surgical techniques, complications and outcomes: Robotic Ureteral Reconstruction for Ureteral Strictures
Source: BMC Urol. 2023 Oct 12;23:160. doi: 10.1186/s12894-023-01313-7 (PMC10571348; doi:10.1186/s12894-023-01313-7)
Supplement: Supplementary file 4 — Supplementary Material 4 [file 12894_2023_1313_MOESM4_ESM.xlsx]

## Sheet: Table S3
Table S3. The RoB assessments of the included studies using the Newcastle-Ottawa scale RoB tool
			Selection				Comparability	Outcome			Total no. stars
	Study	Study type	Representativeness of the exposed cohort	Selection of the non exposed cohort	Ascertainment of exposure	Demonstration that outcome of interest was not present at start of study	Comparability of cohorts on the basis of the design or analysis	Assessment of outcome	Was follow-up long enough for outcomes to occur	Adequacy of follow up of cohorts
	Yang 2022	Non-comparative	b		a	a	a	a	a	a	7
	Yang 2021	Non-comparative	b		a	a	a	a	a	a	7
	Yang 2022	Non-comparative	b		a	a	a	a	a	a	7
	Asghar 2021	Non-comparative	b		a	a	a	a	a	a	7
	Slawin 2020	Non-comparative	b		a	a	a	a	a	a	7
	Dirie 2019	Non-comparative	b		a	a	a	a	a	b	7
	Masieri 2019	Non-comparative	b		a	a	a	a	a	a	7
	Stolzenburg 2016	Non-comparative	b		a	a	a	a	a	a	7
	Wason 2015	Non-comparative	b		a	a	a	a	a	a	7
	Lee 2015	Non-comparative	b		a	a	a	a	a	a	7
	Hemal 2010	Non-comparative	b		a	a	a	a	a	a	7
	Patil 2007	Non-comparative	b		a	a	a	a	a	a	7
	Buffi 2016	Non-comparative	b		a	a	a	a	a	a	7
	Lee 2021	Comparative	b	a	a	a	a	a	a	a	8
	Cheng 2021	Comparative	b	a	a	a	a	a	a	a	8
	Zhang 2020	Comparative	b	a	a	a	a	a	a	a	8
	Skupin 2019	Comparative	b	a	a	a	a	a	a	a	8
	Wang 2019	Comparative	b	a	a	a	a	a	a	a	8
	Sun 2019	Comparative	b	a	a	a	a	a	a	a	8
	Schiavina 2016	Comparative	b	a	a	a	a	a	a	a	8
	Kozinn 2012	Comparative	b	a	a	a	a	a	a	a	8
	Baldie 2012	Comparative	b	a	a	a	a	a	b	a	8
	Isac 2013	Comparative	b	a	a	a	a	a	a	a	8
RoB, risk of bias

## Sheet: Manual
	Selection
	1) Representativeness of the exposed cohort
	a) truly representative of the average _______________ (describe) in the community ¯
	b) somewhat representative of the average ______________ in the community ¯
	c) selected group of users eg nurses, volunteers
	d) no description of the derivation of the cohort
	2) Selection of the non exposed cohort
	a) drawn from the same community as the exposed cohort ¯
	b) drawn from a different source
	c) no description of the derivation of the non exposed cohort
	3) Ascertainment of exposure
	a) secure record (eg surgical records) ¯
	b) structured interview ¯
	c) written self report
	d) no description
	4) Demonstration that outcome of interest was not present at start of study
	a) yes ¯
	b) no
	Comparability
	1) Comparability of cohorts on the basis of the design or analysis
	a) study controls for _______ (select the most important factor) ¯
	b) study controls for any additional factor ¯ (This criteria could be modified to indicate specific control for a second important factor.)
	Outcome
	1) Assessment of outcome
	a) independent blind assessment ¯
	b) record linkage ¯
	c) self report
	d) no description
	2) Was follow-up long enough for outcomes to occur
	a) yes (select an adequate follow up period (6 months) for outcome of interest) ¯
	b) no
	3) Adequacy of follow up of cohorts
	a) complete follow up - all subjects accounted for ¯
	b) subjects lost to follow up unlikely to introduce bias - small number lost - > __5__ % (select an adequate %) follow up, or description provided of those lost) ¯
	c) follow up rate < __20__% (select an adequate %) and no description of those lost
	d) no statement
